# Supplementary material for: A Survey of Knowledge, Approaches, and Practices Surrounding Parasitic Infections and Antiparasitic Drug Usage by Veterinarians in Türkiye
Source: Animals (Basel). 2023 Aug 23;13(17):2693. doi: 10.3390/ani13172693 (PMC10486779; doi:10.3390/ani13172693)
Supplement: Supplementary file 1 [file animals-13-02693-s001.zip]

Archive with 1 entries (1 files):
- animals-2493986-SI.pdf
